# Supplementary material for: Interactions between ecological factors in the developmental environment modulate pupal and adult traits in a polyphagous fly
Source: Ecol Evol. 2019 Apr 26;9(11):6342–52. doi: 10.1002/ece3.5206 (PMC6580268; doi:10.1002/ece3.5206)
Supplement: Supplementary file 1 [file ECE3-9-6342-s001.xlsx]

## Sheet: Table S3-Pupal weight
Table S3 – Full model outputs and model selection comparison for the analysis of pupal weight.
				Full/Final Model
Factors	Df	Deviance	Resid df	Resid Dev	F-value	p-value
NULL			89	160.005
Larval density	1	54.129	88	105.875	185.671	<0.001
Diet composition	2	2.474	86	103.401	4.2439	0.017802
Preservative treatment	1	16.202	85	87.198	55.5766	<0.001
Larval density * Diet composition	2	3.051	83	84.147	5.233	0.007369
Larval density * Preservative treatment	1	1.417	82	82.73	4.8606	0.030423
Diet composition * Preservative treatment	2	57.485	80	25.245	98.5904	<0.001
Larval density * Diet composition * Preservative treatment	2	2.505	78	22.74	4.2969	0.01697

## Sheet: Table S4 - Adult Emergence
Table S4 – Full model outputs and model selection comparison for the analysis of percentage of adult emergence and sex ratio.
				Full Model	(quasibinomial)				Full Model	(linear)					Final Model	(linear)
Factors	Df	Deviance	Resid df	Resid Dev	F-value	p-value	Df	Deviance	Resid df	Resid Dev	F-value	p-value	Df	Deviance	Resid df	Resid Dev	F-value	p-value
NULL			119	7.5762					119	0.52162					119	0.52162
Larval density	1	0.00375	118	7.5725	0.0649	0.799453	1	0.000255	118	0.52136	0.0632	0.801941	-	-	-	-	-	-
Diet composition	2	0.59214	116	6.9803	5.1266	0.007464	2	0.038948	116	0.48242	4.8247	0.009841	2	0.038948	117	0.48267	4.9966	0.008316
Preservative treatment	1	3e-05	115	6.9803	0.0004	0.983235	1	2e-06	115	0.48241	0.0004	0.983492	1	2e-06	116	0.48267	0.0004	0.983198
Larval density * Diet composition	2	0.04312	113	6.9372	0.3734	0.689306	2	0.003573	113	0.47884	0.4426	0.643523	-	-	-	-	-	-
Larval density * Preservative treatment	1	0.00744	112	6.9298	0.1288	0.7204	1	0.000502	112	0.47834	0.1243	0.725096	-	-	-	-	-	-
Diet composition * Preservative treatment	2	0.54621	110	6.3836	4.729	0.010746	2	0.038358	110	0.43998	4.7516	0.010524	2	0.038358	114	0.44431	4.9208	0.008916
Larval density * Diet composition * Preservative treatment	2	0.05605	108	6.3275	0.4853	0.616875	2	0.004066	108	0.43592	0.5037	0.605715	-	-	-	-	-	-
Sex Ratio
			Full Model	(linear)					Final Model	(linear)
Factors	Df	Deviance	Resid df	Resid Dev	F-value	p-value	Df	Deviance	Resid df	Resid Dev	F-value	p-value
NULL			119	16.427					119	16.427
Larval density	1	0.10223	118	16.325	0.7305	0.3946	-	-	-	-	-	-
Diet composition	2	0.31527	116	16.01	1.1264	0.328	-	-	-	-	-	-
Preservative treatment	1	0.32401	115	15.685	2.3153	0.131	1	0.32401	118	16.103	2.3743	0.126
Larval density * Diet composition	2	0.24791	113	15.438	0.8857	0.4154	-	-	-	-	-	-
Larval density * Preservative treatment	1	0.21942	112	15.218	1.5679	0.2132	-	-	-	-	-	-
Diet composition * Preservative treatment	2	0.02715	110	15.191	0.097	0.9076	-	-	-	-	-	-
Larval density * Diet composition * Preservative treatment	2	0.07718	108	15.114	0.2758	0.7595	-	-	-	-	-	-

## Sheet: Table S5 - Adult Weight
Table S5 – Full model outputs and model selection comparison for the analysis of female and male adult weights.
				Full / Final Model
Sex	Factors	Df	Deviance	Resid df	Resid Dev	F-value	p-value
	NULL			59	30.137
	Larval density	1	6.5482	58	23.589	23.5379	<0.001
Females	Diet composition	2	1.2445	56	22.344	2.2367	0.117831
	Preservative treatment	1	1.6261	55	20.718	5.8452	0.0194653
	Larval density * Diet composition	2	0.148	53	20.57	0.2661	0.767521
	Larval density * Preservative treatment	1	3.9478	52	16.622	14.1906	<0.001
	Diet composition * Preservative treatment	2	1.108	50	15.514	1.9913	0.147637
	Larval density * Diet composition * Preservative treatment	2	2.1606	48	13.354	3.8833	0.0273415
				Full/Final Model
	Factors	Df	Deviance	Resid df	Resid Dev	F-value	p-value
	NULL			59	18.857
	Larval density	1	2.37497	58	16.483	11.2016	<0.001
Males	Diet composition	2	2.09665	56	14.386	4.9445	0.011156
	Preservative treatment	1	0.8525	55	13.533	4.0209	0.050597
	Larval density * Diet composition	2	0.2444	53	13.289	0.5764	0.565778
	Larval density * Preservative treatment	1	0.8892	52	12.4	4.194	0.04606
	Diet composition * Preservative treatment	2	0.60307	50	11.797	1.4222	0.251159
	Larval density * Diet composition * Preservative treatment	2	1.61972	48	10.177	3.8198	0.02888

## Sheet: Table S6 - Lipid storage
Table S6 – Full model outputs and model selection comparison for the analysis of percentage of body lipid stored in adult flies.
				Full Model	(quasibinomial)					Full/Final Model	(linear)
Sex	Factors	Df	Deviance	Resid df	Resid Dev	F-value	p-value	Df	Deviance	Resid df	Resid Dev	F-value	p-value
	NULL			59	0.149765					59	0.0098648
	Larval density	1	0.000648	58	0.149116	1.1008	0.29935	1	4.33e-05	58	0.0098215	1.1013	0.299236
Females	Diet composition	2	0.104094	56	0.045022	88.3697	<0.001	2	0.0069273	56	0.0028942	88.1435	<0.001
	Preservative treatment	1	0.001611	55	0.043411	2.7345	0.104726	1	0.0001073	55	0.0027868	2.731	0.104945
	Larval density * Diet composition	2	0.001675	53	0.041737	1.4216	0.251315	2	0.0001265	53	0.0026604	1.6095	0.210583
	Larval density * Preservative treatment	1	5.6e-05	52	0.041681	0.0945	0.759848	1	3.3e-06	52	0.002657	0.084	0.77314
	Diet composition * Preservative treatment	2	0.006569	50	0.035112	5.5765	0.006643	2	0.0003547	50	0.0023024	4.5129	0.015998
	Larval density * Diet composition * Preservative treatment	2	0.006527	48	0.028586	5.5407	0.006839	2	0.0004162	48	0.0018862	5.2955	0.008353
				Full Model	(quasibinomial)					Full Model	(linear)					Final Model	(linear)
	Factors	Df	Deviance	Resid df	Resid Dev	F-value	p-value	Df	Deviance	Resid df	Resid Dev	F-value	p-value	Df	Deviance	Resid df	Resid Dev	F-value	p-value
	NULL			59	0.19002					59	0.0129595						59	0.0129595
	Larval density	1	0.000282	58	0.189738	0.1825	0.6711	1	1.96e-05	58	0.01294	0.1863	0.6679	-	-	-	-	-	-
Males	Diet composition	2	0.103582	56	0.086157	33.5584	<0.001	2	0.0072184	56	0.0057215	34.3667	<0.001	2	0.0072184	57	0.0057411	35.834	<0.001
	Preservative treatment	1	0.000162	55	0.085995	0.1047	0.7477	1	1.12e-05	55	0.0057103	0.1067	0.7453	-	-	-	-	-	-
	Larval density * Diet composition	2	0.002356	53	0.083639	0.7634	0.4717	2	0.0001369	53	0.0055735	0.6517	0.5257	-	-	-	-	-	-
	Larval density * Preservative treatment	1	0.000497	52	0.083142	0.3219	0.5731	1	3.47e-05	52	0.0055387	0.3307	0.5679	-	-	-	-	-	-
	Diet composition * Preservative treatment	2	0.004533	50	0.078609	1.4686	0.2404	2	0.0003013	50	0.0052374	1.4344	0.2483	-	-	-	-	-	-
	Larval density * Diet composition * Preservative treatment	2	0.003472	48	0.075137	1.1249	0.3331	2	0.0001964	48	0.005041	0.9353	0.3995	-	-	-	-	-	-

## Sheet: Table S7 - outliers
Table S7 – Full model outputs and model selection comparison for the analysis of percentage of body lipid stored in adult flies with outliers
Sex	Factors	Df	Deviance	Resid Df	Resid Dev	F-value	p-value
	NULL			59	0.0151235
	Larval density	1	0.0001565	58	0.014967	2.174	0.14689
Females	Diet composition	2	0.0097152	56	0.0052518	67.4812	<0.001
	Preservative treatment	1	0.0003065	55	0.0049453	4.2583	0.04449
	Larval density * Diet composition	2	0.0006171	53	0.0043281	4.2866	0.01937
	Larval density * Preservative treatment	1	0	52	0.0043281	0.0003	0.98672
	Diet composition * Preservative treatment	2	0.0004585	50	0.0038696	3.1846	0.05027
	Larval density * Diet composition * Preservative treatment	2	0.0004144	48	0.0034552	2.8783	0.06598
	Factors	Df	Deviance	Resid Df	Resid Dev	F-value	p-value
	NULL			59	0.0140357
	Larval density	1	4.1e-06	58	0.0140316	0.0374	0.8476
Males	Diet composition	2	0.0079257	56	0.0061059	35.9553	<0.001
	Preservative treatment	1	0	55	0.0061059	0.0002	0.9893
	Larval density * Diet composition	2	0.0001971	53	0.0059088	0.8941	0.4157
	Larval density * Preservative treatment	1	8.28e-05	52	0.005826	0.7512	0.3904
	Diet composition * Preservative treatment	2	0.0003813	50	0.0054447	1.7298	0.1882
	Larval density * Diet composition * Preservative treatment	2	0.0001544	48	0.0052903	0.7005	0.5014
